# Supplementary material for: ADAM23 is a common risk gene for canine idiopathic epilepsy
Source: BMC Genet. 2017 Jan 31;18:8. doi: 10.1186/s12863-017-0478-6 (PMC5282852; doi:10.1186/s12863-017-0478-6)
Supplement: Additional file 1: Table S1. — Summary of the epilepsy questionnaires. (XLSX 13 kb) [file 12863_2017_478_MOESM1_ESM.xlsx]

## Sheet: Sheet1
Supplementary table 1. Summary of the epilepsy questionnaires.
	Finnish Lapphund	Irish Setter	Kromfohrländer	Labrador Retriever	Miniature Pinscher	Pyrenean Shepherd	Whippet
Dogs n	53	22	29	26	25	20	24
Males n (castrated)	34 (12)	15 (7)	19 (7)	16 (4)	17 (10)	12 (4)	16 (5)
Females n (sterilized)	19 (8)	7 (1)	10 (4)	10 (6)	8 (4)	8 (4)	8 (4)
Born between years	1992-2010	2002-2012	1996-2011	1999-2013	2000-2012	1991-2008	1994-2009
Mean age of onset years (median; range)	3y 1mo (2y 11mo; 4 mo-6y)	3y 4mo (3y 2mo; 12mo- 6y 5mo)	2y 8 mo (2y 10 mo; 7 mo - 5y 5 mo)	2y (2y; 8mo - 3y 7 mo)	2 y 7 mo (2 y 6 mo (9 mo - 5 y 6 mo)	4 y 5 mo (4 y 7 mo; 14 mo - 8 y)	2 y 11 months (3 y; 11 mo - 5y 4 mo)
Mean number of seizures (median; range)	10 (7; 2-40+)	38 (23; 3-150)	14 (7; 2-41)	9 (6; 8-43)	18 (6; 2-200)	11 (10; 3-30)	11 (9; 2-30)
Mean number of seizures per year (median; range)	7 (3; 1-24+)	11 (9;1-37)	7 (5; 1-36)	5 (4; 1-16)	15,9 (2,5; 1-150)	4 (3; 1-12)	4 (2.5; 0.5-12)
Cluster seizures (more than one seizure in 24h) n (%)	18 (37%)	17 (77%)	8 (53%)	6 (25%)	6 (24%)		8 (33.3%)
Mean seizure duration (median, range)	3.5 min (3 min; 0.5-10 min)	2.7 min (0.5-213 min)	6 min (3 min; 1-35 min)	4.3 min (10s - 150 min)	6,2 (4; 1 min - hours)		5.6min (4min; 0.5-30min)
Typical triggering factors	none (17), stress (15), sexual activity or heat (8)	none (9), certain time of day (5) or year (2), sexual activity (3), stress (3)	no common triggering factors described	none (10), stress (7), certain time of year (4)	Stress (10), sexual activity (3)		none (10), sexual activity (2), stress (10), weather (3)
Owner is able to predict the seizure is coming n (%)	18 (39%)	7 (35%)	6 (29%)	9 (36%)	7 (30%)	5 (25%)	8 (33.3%)
Typical pre-ictal symptoms	vomiting/nausea (11), seeking out the owner (11), restlessness (14)	restlessness (3), seeking out the owner (3), vomiting (2), salivation(2)	seeking out the owner (3), restlessness (2)	seeking out the owner (6), restlessness (4), nausea/vomiting (4)	restlessness (5), seeking out the owner (3), salivation (2)	seeking out the owner (9), restlessness (5)	Tremors (4), dizziness / weakness (5), seeking out the owner (4), restlessness (3)
Typical ictal symptoms	Muscle fasciculation, stiffening of limbs and neck, tremor, dilatation of pupils, trying to get near people, falling, chewing, twisting head, staring, urination (at least half answered always/often)	Stiffening of neck and limbs, muscle fasciculation, tremor, drooling, urination, twisting head, staring, falling, dilation of pupils, temporary unconsciousness, twisting facial muscles, temporary loss of vision ((at least half answered always/often)	Stiffening of limbs and neck, tremor, muscle fasciculation, falling (at least half answered always/often)	Stiffening of limbs and neck, muscle fasciculation, tremor, trying to get near people, staring, drooling (at least half answered always/often)	Stiffening of neck and limbs, staring, tremor, falling, dilation of pupils, change of posture, muscle fasciculation, trying to get near people, twisting head, drooling (at least half answered always/often)	Stiffening of neck and limbs, muscle fasciculation, tremor, staring, trying to get near people, drooling, bumping into furniture’s etc., fear (at least half answered always/often)	Stiffening of neck and limbs, staring, tremor, twisting head, muscle fasciculation, dilatation of pupils, falling, seeking out the owner (at least half answered always/often)
Typical seizure type	generalized and focal seizures	generalized and focal seizures	generalized and focal seizures	generalized and focal seizures	generalized and focal seizures	generalized and focal seizures	generalized and focal seizures
Consciousness during the seizure n (%)
Normal	0	0	0	1 (7%)	1 (4.5%)	0	1 (7%)
Abnormal but not fully absent	15 (56%)	5 (42%)	13 (87%)	11 (79%)	20 (91%)	16 (84%)	6 (43%)
Fully absent	12 (44%)	7 (58%)	2 (13%)	2 (14%)	1 (4.5%)	3 (16%)	7 (50%)
The duration and intensity of the seizures have n (%)
increased	11 (27%)	9 (47%)	1 (9%)	5 (20%)	6 (30%)	6 (32%)	12 (52%)
remained the same	13 (32%)	5 (26%)	8 (62%)	8 (32%)	5 (25%)	5 (26%)	5 (22%)
decreased	17 (41%)	5 (26%)	2 (18%)	12 (48%)	9 (45%)	8 (42%)	6 (26%)
Typical post-ictal symptoms	Fatigue (39), restlessness/walking around (25), bumping into things (4), cunfusion (8), aggressiveness (5), hunger/eating (11), thirst/drinking (21), wanting to go out (14), nausea/vomiting (5)	Restlessness (15), fatigue (11), hunger/eating (8), thirst/drinking (8), wanting to go out (5)	Fatigue, confusion, none	Fatigue (12), thirst/drinking (9), restlessness (6), wants to go out (6)	Fatigue (17), thirst/drinking (5), confusion (4)	Na	Fatigue, thirst, restlessness
Recovery time after the seizure	37,5% recover in less than 15 min (60% in less than 30min)	29% recover in less than 15 min, 62% recover in less than 30 min.	76% recover in less than 15 minutes	72 % recover in less than 15 minutes	68% recover in less than 15 minutes	50% recover in less than 15 minutes	61% recover in less than 30 minutes
Anti-epileptic medication n (%)	26 (49%)	18 (82%)	8 (30%)	14 (56%)	11 (44%)	8 (40%)	14 (58%)
Effectiveness of the medical treatment n (%)
Seizures disappeared	13 (50%)	4 (25%)	2	4 (33%)	4 (44%)	3 (43%)	5 (45%)
Seizures reduced by half	7 (27%)	3 (19%)		5 (42%)	3 (33%)	0	3 (27%)
Seizures somewhat reduced	1 (4%)	5 (31%)	1	3 (25%)	2 (22%)	4 (57%)	3 (27%)
No effects	5 (19%)	4 (25%		0	0	0	0
