# Supplementary material for: ADAM23 is a common risk gene for canine idiopathic epilepsy
Source: BMC Genet. 2017 Jan 31;18:8. doi: 10.1186/s12863-017-0478-6 (PMC5282852; doi:10.1186/s12863-017-0478-6)
Supplement: Additional file 3: Table S2. — Allelic association results of the ADAM23 variants. (XLSX 16 kb) [file 12863_2017_478_MOESM3_ESM.xlsx]

## Sheet: Sheet1
Supplementary table 2. Allelic association results of the ADAM23 variants. P-values ≤ 0.05 are highlighted with bold.
CHR37_15085438 (BICF2S23030950); INTRONIC TO ADAM23						P(CMH) 5.86e-05	OR 1.751 (1.33-2.31)
Breed	A1	F_A	F_U	A2	CHISQ	P	OR	SE	L95	U95
Australian Shepherd	T	0.65	0.5203	G	4.573	0.03247	1.712	0.2524	1.044	2.808
Finnish Lapphund	T	0.4706	0.58	G	1.948	0.1628	0.6437	0.3164	0.3462	1.197
Irish Setter (red)	T	0.9773	0.9111	G	2.065	0.1507	4.195	1.077	0.5079	34.65
Kromfohrländer	T	0.9348	0.8448	G	3.198	0.07371	2.633	0.5566	0.8843	7.838
Labrador Retriever	T	0.6333	0.4423	G	5.557	0.01841	2.178	0.3328	1.134	4.181
Miniature Pinscher	T	0.875	0.7778	G	1.102	0.2939	2	0.6682	0.5399	7.409
Pyrenean Shepherd	T	0.6667	0.4348	G	4.367	0.03664	2.6	0.462	1.051	6.43
Whippet	T	0.9444	0.6	G	13.04	0.0003043	11.33	0.7828	2.444	52.56
CHR37_15106446 (BICF2P1021781); INTRONIC TO ADAM23						P(CMH) 8.528e-06	OR 1.883 (1.42-2.498)
Breed	A1	F_A	F_U	A2	CHISQ	P	OR	SE	L95	U95
Australian Shepherd	C	0.6579	0.5362	T	3.824	0.05053	1.663	0.261	0.9972	2.774
Finnish Lapphund	C	0.6571	0.7551	T	1.92	0.1659	0.6216	0.3444	0.3165	1.221
Irish Setter (red)	C	0.9762	0.9125	T	1.823	0.1769	3.932	1.087	0.4672	33.08
Kromfohrländer	C	0.8804	0.6897	T	8.302	0.00396	3.314	0.4287	1.43	7.678
Labrador Retriever	C	0.5652	0.3367	T	6.757	0.009336	2.561	0.3663	1.249	5.249
Miniature Pinscher	C	0.875	0.75	T	1.712	0.1907	2.333	0.6587	0.6417	8.485
Pyrenean Shepherd	C	0.6667	0.4348	T	4.367	0.03664	2.6	0.462	1.051	6.43
Whippet	C	0.9444	0.58	T	14.19	0.0001653	12.31	0.782	2.658	57
CHR37_15108593; INTRONIC TO ADAM23						P(CMH) 4.589e-06	OR 1.901 (1.439-2.511)
Breed	A1	F_A	F_U	A2	CHISQ	P	OR	SE	L95	U95
Australian Shepherd	del	0.661	0.5357	A	4.166	0.04125	1.69	0.258	1.019	2.802
Finnish Lapphund	del	0.6571	0.7551	A	1.92	0.1659	0.6216	0.3444	0.3165	1.221
Irish Setter (red)	del	0.9706	0.9211	A	0.9674	0.3253	2.829	1.101	0.3272	24.46
Kromfohrländer	del	0.8804	0.6897	A	8.302	0.00396	3.314	0.4287	1.43	7.678
Labrador Retriever	del	0.5862	0.3469	A	8.483	0.003585	2.667	0.3408	1.367	5.2
Miniature Pinscher	del	0.875	0.75	A	1.712	0.1907	2.333	0.6587	0.6417	8.485
Pyrenean Shepherd	del	0.6667	0.4348	A	4.367	0.03664	2.6	0.462	1.051	6.43
Whippet	del	0.9444	0.58	A	14.19	0.0001653	12.31	0.782	2.658	57
CHR37_15108802; INTRONIC TO ADAM23						P(CMH) 1.029e-05	OR 1.866 (1.409-2.471)
Breed	A1	F_A	F_U	A2	CHISQ	P	OR	SE	L95	U95
Australian Shepherd	del	0.6579	0.5357	T	3.879	0.04889	1.667	0.2602	1.001	2.775
Finnish Lapphund	del	0.6613	0.75	T	1.428	0.2321	0.6508	0.3605	0.321	1.319
Irish Setter (red)	del	0.9667	0.9091	T	1.011	0.3146	2.9	1.104	0.3335	25.22
Kromfohrländer	del	0.8804	0.6897	T	8.302	0.00396	3.314	0.4287	1.43	7.678
Labrador Retriever	del	0.5769	0.3542	T	6.819	0.009018	2.487	0.3526	1.246	4.963
Miniature Pinscher	del	0.875	0.75	T	1.712	0.1907	2.333	0.6587	0.6417	8.485
Pyrenean Shepherd	del	0.6667	0.4348	T	4.367	0.03664	2.6	0.462	1.051	6.43
Whippet	del	0.9444	0.58	T	14.19	0.0001653	12.31	0.782	2.658	57
CHR37_15111724 (BICF2P1131874); INTRONIC TO ADAM23						P(CMH) 6.249e-06	OR 1.885 (1.427-2.491)
Breed	A1	F_A	F_U	A2	CHISQ	P	OR	SE	L95	U95
Australian Shepherd	G	0.6607	0.5143	A	5.474	0.0193	1.839	0.2616	1.101	3.071
Finnish Lapphund	G	0.6571	0.76	A	2.15	0.1426	0.6053	0.3438	0.3085	1.187
Irish Setter (red)	G	0.9706	0.9242	A	0.8546	0.3553	2.705	1.117	0.3032	24.13
Kromfohrländer	G	0.8778	0.6897	A	7.923	0.004882	3.232	0.4291	1.394	7.494
Labrador Retriever	G	0.5645	0.3673	A	5.981	0.01446	2.233	0.3309	1.167	4.271
Miniature Pinscher	G	0.875	0.75	A	1.712	0.1907	2.333	0.6587	0.6417	8.485
Pyrenean Shepherd	G	0.6667	0.4348	A	4.367	0.03664	2.600	0.462	1.051	6.431
Whippet	G	0.9444	0.58	A	14.19	0.0001653	12.31	0.782	2.658	57
CHR37_15113325; INTRONIC TO ADAM23						P(CMH) 6.892e-06	OR 1.865 (1.417-2.454)
Breed	A1	F_A	F_U	A2	CHISQ	P	OR	SE	L95	U95
Australian Shepherd	G	0.65	0.527	A	4.12	0.04239	1.667	0.2525	1.016	2.734
Finnish Lapphund	G	0.6571	0.7653	A	2.371	0.1236	0.5878	0.3467	0.2979	1.16
Irish Setter (red)	G	0.9773	0.9111	A	2.065	0.1507	4.195	1.077	0.5079	34.65
Kromfohrländer	G	0.8804	0.6897	A	8.302	0.00396	3.314	0.4287	1.43	7.678
Labrador Retriever	G	0.5667	0.3654	A	6.259	0.01236	2.271	0.3307	1.188	4.342
Miniature Pinscher	G	0.875	0.75	A	1.712	0.1907	2.333	0.6587	0.6417	8.485
Pyrenean Shepherd	G	0.6667	0.4348	A	4.367	0.03664	2.6	0.462	1.051	6.43
Whippet	G	0.9444	0.58	A	14.19	0.0001653	12.31	0.782	2.658	57
